# Supplementary material for: Maternal Vitamin B12 Status during Pregnancy and Early Infant Neurodevelopment: The ECLIPSES Study
Source: Nutrients. 2023 Mar 22;15(6):1529. doi: 10.3390/nu15061529 (PMC10051123; doi:10.3390/nu15061529)
Supplement: Supplementary file 1 [file nutrients-15-01529-s001.zip]

Archive with 1 entries (1 files):
- nutrients-2221999-supplementary.pdf
